# Supplementary material for: Thyroid Autoimmunity in Polycystic Ovary Syndrome: Phenotype Distribution, HDL-Cholesterol, and Data-Driven Clusters in a Retrospective Cohort Study
Source: Medicina (Kaunas). 2026 Jun 18;62(6):1184. doi: 10.3390/medicina62061184 (PMC13304434; doi:10.3390/medicina62061184)
Supplement: Supplementary file 1 [file medicina-62-01184-s001.zip]

Archive with 2 entries (2 files):
- Supplementary Table S1 pmos.pdf
- Supplementary Table S2 pmos.pdf
